# Supplementary material for: Optimizing multiplex SNP-based data analysis for genotyping of Mycobacterium tuberculosis isolates
Source: BMC Genomics. 2014 Jul 7;15(1):572. doi: 10.1186/1471-2164-15-572 (PMC4117977; doi:10.1186/1471-2164-15-572)
Supplement: Supplementary file 1 — Additional file 1: Table S1: Intermediate calls stratified per individual marker. (XLSX 12 KB) [file 12864_2014_6299_MOESM1_ESM.xlsx]

## Sheet: Sheet1
	Table S1. Intermediate calls identified per individual marker
	Individual marker	Count intermediate calls
	katG-315	1
	inhA-15	5
	rpoB-176	1
	rpoB-526G	1
	rpoB-531	8
	embB-306	2
	gyrA-90	2
	gyrA-94	1
	rpsl-43	2
	rrs-1401	1
	MTBC 16S rRNA	2
	pks15/1-7	1
	mutT2-58	2
	RD9	1
	acs-1551	6
	fbpB-238	2
	RD131	4
	pckA-1119	1
	RD702	6
	RD105	3
	RD239	2
	RD12can	1
	ESAT-6	6
	M.kansasii	1
