# Supplementary material for: Optimizing multiplex SNP-based data analysis for genotyping of Mycobacterium tuberculosis isolates
Source: BMC Genomics. 2014 Jul 7;15(1):572. doi: 10.1186/1471-2164-15-572 (PMC4117977; doi:10.1186/1471-2164-15-572)
Supplement: Supplementary file 2 — Additional file 2: Table S2: Summary of data obtained for 100 isolates. (XLSX 408 KB) [file 12864_2014_6299_MOESM2_ESM.xlsx]

## Sheet: sheet 1
Table S2. Summary of data obtained for 100 isolates by MLPA, GenotypeMTBDRplus, DST, spoligotyping and MIRU-VNTR (sheet 2)
Sample number	Lineage type by MLPAa	Lineage type by spoligotyping	SIT type	Drug Resistance by MLPA	1st line DST (SIRE)	2nd line DST (Km/Ofx/Eto/Cm/PAS)	rifampicin resistance - GenoTypeMTBDRplus	isoniazid resistance - GenoTypeMTBDRplus	Treatment history
C001	LAM	LAM1	961	katG315; rpoB531 intermediate	RRSS	not tested	no information	katGMUT1	retreatment
C002	(LAM)	T5-RUS1	264	katG315	CONTAMINATION	not tested	no result	no result	new
C003	Beijing V+/CHIN+	Beijing	1	katG315; rpoB531 intermediate; embB intermediate; rpsl43	RRRR	RSRSS	rpoBMUT3	katGMUT1	retreatment
C004	Beijing K1	Beijing	1	no mutations identified	SSSS	not tested	no information	no information	new
C005	Beijing V-	U	1837	katG315; rpoB531; rpsl43	RRRR	SSRSS	rpoBMUT3	katGMUT1	retreatment
C006	MTB4	U	602	rpsl43	RSSS	not tested	no information	no information	new
C007	MTB4	U	156	no mutations identified	SSSS	not tested	no information	no information	new
C008	MTB4	T4	40	inhA	RRSS	not tested	no information	inhAMUT1	new
C009	MTB4	U	602	no mutations identified	SSSS	not tested	no information	no information	new
C010	MTB4	Ural-1	1457	no mutations identified	RSSS	not tested	no information	no information	retreatment
C011	Beijing V+/CHIN+	Beijing	1	no mutations identified	SSSS	not tested	no information	no information	retreatment
C012	LAM	U	267	no mutations identified	SSSS	not tested	no information	no information	retreatment
C013	(MTB4)	MANU2	54	no mutations identified	RSSS	not tested	no information	no information	new
C014	MTB4	T3	37	no mutations identified	RSSS	not tested	no information	no information	new
C015	Beijing SA-/CHIN-	Beijing	269	no mutations identified	RSSS	not tested	no information	no information	new
C016	MTB4	T1	53	no mutations identified	SSSS	not tested	no information	no information	new
C017	Haarlem	H3	764	no mutations identified	SSSS	not tested	no information	no information	new
C018	(Beijing V+/CHIN+)	Beijing	1	katG315; rpsl43; rrs1401 intermediate; rrs1402	RRRR	RSRRS	loss of rpoBWT8	katGMUT1	new
C019	MTB4	T1	53	no mutations identified	RSSR	not tested	no information	no information	new
C020	Beijing K1	Beijing	1	no mutations identified	SSSS	not tested	no information	no information	retreatment
C021	MTB4	U	156	no mutations identified	RSSS	not tested	no information	no information	new
C022	Haarlem	H3	36	no mutations identified	RSSS	not tested	no information	no information	new
C023	Haarlem	H3	36	no mutations identified	RSSS	not tested	no information	no information	new
C024	MTB4	U	602	rpsl43	RSSS	not tested	no information	no information	new
C025	MTB4	Ural-1	262	no mutations identified	RSSS	not tested	no information	no information	retreatment
C026	(LAM)	T5-RUS1	264	rpoB531 intermediate	CONTAMINATION	not tested	no result	no result	retreatment
C027	Beijing K1	Beijing	265	katG315; inhA; rpoB531	RRRR	SRRSS	rpoBMUT3	katGMUT1/ inhAMUT1	new
C028	LAM	U	500	no mutations identified	RSSS	not tested	no information	no information	new
C029	LAM	not reported before	-	rpoB531 intermediate	RSSS	not tested	no information	no information	new
C030	Beijing K1	Beijing	1	no mutations identified	SSSS	not tested	no information	no information	new
C031	Beijing K1	Beijing	1	no mutations identified	SSSS	not tested	no information	no information	retreatment
C032	LAM	U	560	rpoB531 intermediate	RSSS	not tested	no information	no information	new
C033	LAM	LAM9	42	no mutations identified	RSSS	not tested	no information	no information	new
C034	Beijing K1	Beijing	1	inhA intermediate	SSSS	not tested	no information	no information	new
C035	Beijing K1	Beijing	1	no mutations identified	SSSS	not tested	no information	no information	retreatment
C036	Beijing K1	Beijing	1	no mutations identified	SSSS	not tested	no information	no information	new
C037	Beijing K1	Beijing	1	rpsl43	RSSS	not tested	no information	no information	retreatment
C038	MTB4	U	156	no mutations identified	RSSS	not tested	no information	no information	new
C039	MTB4	U	374	rpsl43 intermediate	RSSS	not tested	no information	no information	new
C040	MTB4	T1	53	no mutations identified	RSSS	not tested	no information	no information	new
C041	MTB4	T1_RUS2	280	no mutations identified	SSSS	not tested	no information	no information	retreatment
C042	Beijing K1	Beijing	1	no mutations identified	SSSS	not tested	no information	no information	new
C043	LAM	LAM1	961	katG315	RRSS	not tested	no information	katGMUT1	new
C044	MTB4	U	602	rpsl43	RSSS	not tested	no information	no information	new
C045	MTB4	T1	334	no mutations identified	SSSS	not tested	no information	no information	new
C046	Beijing K1	Beijing	1	katG315; inhA; rpoB531; embB306	RRRR	SSRSS	rpoBMUT3	katGMUT1/ inhAMUT1	retreatment
C047	Beijing K1	Beijing	1	katG315; rpoB531; rrs1401;	RRRR	RSRRS	rpoBMUT3	katGMUT1	new
C048	MTB4	T1	53	no mutations identified	RSSS	not tested	no information	no information	new
C049	Haarlem	H3	36	no mutations identified	RSSS	not tested	no information	no information	new
C050	MTB4	U	602	rpsl43	RSSS	not tested	no information	no information	new
C051	MTB4	T5	1255	no mutations identified	SSSS	not tested	no information	no information	new
C052	MTB4	T1	53	no mutations identified	SSSS	not tested	no information	no information	new
C053	(Haarlem)	H3	36	no mutations identified	SSSS	not tested	no information	no information	new
C054	MTB4	Ural-1	35	no mutations identified	SSSS	not tested	no information	no information	new
C055	LAM	T5-RUS1 (LAM)	254	no mutations identified	RSSS	not tested	no information	no information	new
C056	MTB4	Ural-1	262	inhA	SRSS	not tested	no information	inhAMUT1	new
C057	MTB4	U	602	rpsl43	RSSS	not tested	no information	no information	new
C058	MTB4	T1	118	no mutations identified	SSSS	not tested	no information	no information	new
C059	MTB4	not reported before	-	no mutations identified	SSSS	not tested	no information	no information	new
C060	Haarlem	H3	50	no mutations identified	SSSS	not tested	no information	no information	new
C061	LAM	T5-RUS1 (LAM)	254	no mutations identified	SRSS	not tested	no information	loss of katGWT1	retreatment
C062	Beijing K1	Beijing	1	no mutations identified	SSSS	not tested	no information	no information	retreatment
C063	Beijing K1	Beijing	1	no mutations identified	SSSS	not tested	no information	no information	new
C064	Beijing K1	Beijing	1	katG315; inhA; rpoB531; embB306	RRRR	SSRSS	rpoBMUT3	katGMUT1/ inhAMUT1	new
C065	MTB4	U	156	no mutations identified	RRRR	SSRSS	no information	no information	retreatment
C066	MTB4	Ural-1	35	no mutations identified	SSSS	not tested	no information	no information	retreatment
C067	LAM	LAM1	20	katG315	RRSS	not tested	no information	katGMUT1	new
C068	MTB4	Ural-1	35	inhA intermediate	RSSS	not tested	no information	no information	retreatment
C069	LAM	LAM5	93	no mutations identified	RSSS	not tested	no information	no information	retreatment
C070	Beijing K1	Beijing	1	katG315; rpoB531	RRRR	SSRSS	rpoBMUT3	katGMUT1	retreatment
C071	MTB4	U	602	rpsl43	RSSS	not tested	no information	no information	new
C072	MTB4	not reported before	-	no mutations identified	RSSS	not tested	no information	no information	new
C073	Haarlem	H1	47	katG315; inhA; embB306	RRRR	SSRSS	loss of rpoBWT4 and rpoBWT3	katGMUT1/ inhAMUT1	new
C074	Haarlem	H1	47	katG315; rpoB531	RRRS	SSRSS	rpoBMUT3	katGMUT1	new
C075	MTB4	Ural-1	1447	no mutations identified	RSSS	not tested	no information	no information	new
C076	Beijing K1	Beijing	1	katG315; inhA; rpoB531	RRRR	SSRSS	rpoBMUT3	katGMUT1/ inhAMUT1	new
C077	not interpretable	not interpretable (direct repeats negative)	-	katG intermediate; inhA; rpoB526G intermediate; rpoB531 intermediate; embB intermediate; rpsl43; gyrA90; gyrA94	SSSS	not tested	no information	no information	new
C078	Beijing K1	Beijing	1	inhA	SSSS	not tested	no information	no information	new
C079	MTB4	T1	53	no mutations identified	SSSS	not tested	no information	no information	new
C080	Beijing K1	Beijing	1	katG315; rpoB531	RRRR	RSRSS	rpoBMUT3	katGMUT1	retreatment
C081	MTB4	H3	1448	no mutations identified	RSSS	not tested	no information	no information	new
C082	LAM	U (LAM)	159	rpoB531 intermediate	SSSS	not tested	no information	no information	new
C083	Beijing K1	Beijing	1	inhA intermediate	SSSS	not tested	no information	no information	new
C084	(Beijing K1)	Beijing	265	katG315; inhA; rpoB531	RRRR	SSRSS	rpoBMUT3	katGMUT1	retreatment
C085	MTB4	not reported before	-	no mutations identified	SSSS	not tested	no information	no information	new
C086	MTB4	Ural-1	777	inhA; rpsl43 intermediate; gyrA90 intermediate	CONTAMINATION	not tested	no information	no information	new
C087	(Beijing V+/CHIN+)	Beijing	1	katG315; inhA; embB306; rpsl43	RRRR	SRRSS	loss of rpoBWT8	katGMUT1	new
C088	Beijing K1	Beijing	1	no mutations identified	SSSS	not tested	no information	no information	retreatment
C089	Beijing V+/CHIN+	Beijing	1	katG315; rpoB531; rpsl43	RRRR	SSRSS	rpoBMUT3	katGMUT1	retreatment
C090	(Beijing K1)	Beijing	1	no mutations identified	SSSS	not tested	no information	no information	new
C091	MTB4	Ural-1	35	inhA intermediate	SSSS	not tested	no information	no information	new
C092	Beijing K1	Beijing	1	no mutations identified	SSSS	not tested	no information	no information	new
C093	(LAM)	T2	1228	no mutations identified	SSSS	not tested	no information	no information	new
C094	(MTB4)	not reported before	-	inhA; rpoB176 intermediate; rpoB522; rpoB531 intermediate; gyrA90 intermediate; gyrA94 intermediate	SSSS	not tested	no information	no information	retreatment
C095	MTB4	U	156	no mutations identified	SSSS	not tested	no information	no information	new
C096	LAM	T5_RUS1	1387	katG315	SRSS	not tested	no information	katGMUT1	new
C097	(Beijing K1)	Beijing	1	inhA intermediate	RSSS	not tested	no information	no information	new
C098	(Beijing K1)	Beijing	1	inhA	SSSS	not tested	no information	no information	new
C099	(Beijing K1)	Beijing	1	inhA	SSSS	not tested	no information	no information	retreatment
C100	(Beijing K1)	Beijing	1	katG315; inhA; embB306	CONTAMINATION	not tested	no result	no result	retreatment
a, MLPA lineage types identfied by MLPA after expert review are shown in brackets, other lineage types were automatically assigned.

## Sheet: sheet 2
		MIRU-VNTR loci
		580	2996	802	960	1644	3192	424	577	2165	2401	3690	4156	2163b	1955	4052	154	2531	4348	2059	2687	3007	2347	2461	3171
	Lineage type by MLPA	MIRU 04	MIRU 26	MIRU 40	MIRU 10	MIRU 16	MIRU 31	VNTR 42	VNTR 43	VNTR ETR-A	VNTR 47	VNTR 52	VNTR 53	VNTR QUB11b	VNTR 1955	VNTR QUB-26	MIRU 02	MIRU 23	MIRU 39	MIRU 20	MIRU 24	MIRU 27	VNTR 46	VNTR 48	VNTR 49		MLVA 15-9
Column1	Column2	Column3	Column4	Column5	Column6	Column7	Column8	Column9	Column10	Column11	Column12	Column13	Column14	Column15	Column16	Column17	Column18	Column19	Column20	Column21	Column22	Column23	Column24	Column25	Column26	MIRU-VNTR profile	Column27
C001	LAM	2	5	3	4	3	2	3	2	2	1	2	2	2	3	6	1	3	2	2	1	3	4	2	2	253432322122236132213422	762-174
C002	(LAM)	2	6	4	4	3	2	3	2	2	1	2	2	2	3	6	1	5	2	2	1	3	4	2	3	264432322122236152213423	8013-52
C003	Beijing V+/CHIN+	2	7	3	3	3	5	4	4	4	4	3	2	6	5	7	2	5	3	2	1	3	4	2	3	273335444432657253213423	100-32
C004	Beijing K1	no result																								no result
C005	Beijing V-	2	7	3	1	3	5	4	4	4	4	3	2	6	4	9	2	5	3	2	1	3	4	2	3	273135444432649253213423	1071-32
C006	MTB4	0	4	3	3	1	3	2	4	3	2	5	2	4	2	4	2	5	2	2	1	3	4	2	3	043313243252424252213423	769-15
C007	MTB4	2	4	4	3	1	3	2	4	3	2	6	2	3	2	5	2	5	2	2	1	3	4	2	3	244313243262325252213423	815-15
C008	MTB4	2	5	4	3	3	3	2	4	3	2	3	0	4	2	3	2	5	2	1	1	3	4	2	3	254333243230423252113423	768-26
C009	MTB4	2	6	6	3	1	3	2	4	3	2	5	2	2	2	5	2	5	2	2	1	3	4	2	3	266313243252225252213423	812-15
C010	MTB4	2	1	2	7	2	2	1	5	4	4	3	3	x	3	x	2	5	2	2	1	3	4	2	3	212722154433x3x252213423	?-15
C011	Beijing V+/CHIN+	2	7	2	3	3	5	4	4	4	4	3	2	6	5	7	2	5	3	2	1	3	4	2	3	272335444432657253213423	1070-32
C012	LAM	2	5	5	5	3	2	1	2	5	1	2	0	2	2	6	1	5	2	2	1	3	4	2	3	255532125120226152213423	?-52
C013	(MTB4)	2	6	5	3	1	3	2	4	3	2	5	2	4	2	5	2	5	1	2	1	3	4	2	3	265313243252425251213423	786-164
C014	MTB4	2	5	2	3	2	3	2	4	3	2	3	2	3	2	6	2	5	2	2	1	3	4	2	3	252323243232326252213423	?-15
C015	Beijing SA-/CHIN-	2	8	3	3	3	5	2	4	4	4	2	3	6	4	8	2	5	3	2	1	3	4	2	3	283335244423648253213423	785-32
C016	MTB4	2	5	4	2	1	4	2	4	3	2	3	2	5	2	5	2	5	2	2	1	3	4	2	3	254214243232525252213423	?-15
C017	Haarlem	2	5	2	5	3	3	2	3	3	4	3	3	6	3	3	2	5	2	2	1	3	4	2	3	252533233433633252213423	2488-15
C018	(Beijing V+/CHIN+)	2	7	3	3	3	5	4	4	4	4	3	2	6	5	7	2	5	3	2	1	3	4	2	3	273335444432657253213423	100-32
C019	MTB4	2	5	5	3	1	3	2	4	2	2	3	2	2	2	4	2	5	2	2	1	3	4	2	3	255313242232224252213423	?-15
C020	Beijing K1	2	5	3	3	3	5	4	4	4	4	3	2	6	5	8	2	5	3	2	1	3	4	2	3	253335444432658253213423	94-32
C021	MTB4	2	4	4	3	1	3	2	4	3	2	8	2	3	2	5	2	5	2	2	1	3	4	2	3	244313243282325252213423	750-15
C022	Haarlem	2	5	3	5	3	3	2	3	5	4	3	3	6	3	5	2	5	2	2	1	3	4	2	3	253533235433635252213423	765-15
C023	Haarlem	2	5	3	5	3	3	2	3	5	4	3	3	6	3	5	2	5	2	2	1	3	4	2	3	253533235433635252213423	765-15
C024	MTB4	0	4	3	3	1	3	2	4	3	2	5	2	4	2	4	2	5	2	2	1	3	4	2	3	043313243252424252213423	769-15
C025	MTB4	2	1	3	7	1	2	3	5	4	4	3	3	2	3	6	2	5	2	2	1	3	4	2	3	213712354433236252213423	1056-15
C026	(LAM)	2	5	4	4	3	2	4	2	2	1	2	2	2	3	6	1	5	2	2	1	3	4	2	3	254432422122236152213423	1119-52
C027	Beijing K1	no result																								no result
C028	LAM	2	5	4	4	3	2	3	2	2	1	2	2	2	3	6	1	5	2	2	1	3	4	2	3	254432322122236152213423	121-52
C029	LAM	2	4	7	6	3	2	3	5	2	1	2	2	2	3	6	1	6	2	2	1	3	4	2	3	247632352122236162213423	?-51
C030	Beijing K1	no result																								no result
C031	Beijing K1	2	5	3	3	3	5	4	4	4	4	3	x	6	4	8	2	5	3	2	1	3	4	2	3	25333544443x648253213423	?-32
C032	LAM	no result																								no result
C033	LAM	2	6	4	4	3	2	3	2	2	1	2	2	2	3	5	1	5	2	2	1	3	4	2	3	264432322122235152213423	?-52
C034	Beijing K1	2	5	3	3	3	5	4	4	4	4	3	3	6	4	3	2	5	3	2	1	3	4	6	3	253335444433643253213463	?-937
C035	Beijing K1	2	5	3	3	3	5	4	4	4	4	3	3	6	4	8	2	5	3	2	1	3	4	6	3	253335444433648253213463	?-937
C036	Beijing K1	2	5	3	3	3	5	4	4	4	4	3	2	6	5	8	2	5	3	2	1	3	4	6	3	253335444432658253213463	94-937
C037	Beijing K1	2	4	3	3	3	5	4	4	4	4	3	2	6	5	8	2	5	3	2	1	3	4	6	3	243335444432658253213463	1068-937
C038	MTB4	2	4	4	3	1	3	2	4	3	2	8	2	3	2	5	2	5	2	2	1	3	4	6	3	244313243282325252213463	750-1118
C039	MTB4	0&2	1&4	3	3	1	2&3	2	4	3	2&4	3&5	2&3	2&4	2	4	2	5	2	2	1	3	4	6	3
C040	MTB4	2	4	2	3	1	4	2	4	2	2	3	2	4	3	2	2	5	2	2	1	3	4	6	3	242314242232432252213463	832-1118
C041	MTB4	2	6	5	3	1	3	2	4	3	2	3	2	3	2	3	2	5	2	2	1	3	4	6	3	265313243232323252213463	?-1118
C042	Beijing K1	2	5	3	3	3	5	4	4	4	4	3	2	6	5	8	2	5	3	2	1	3	4	6	3	253335444432658253213463	94-937
C043	LAM	2	5	3	4	3	2	3	2	2	1	2	2	2	3	6	1	3	2	2	1	3	4	6	2	253432322122236132213462	762-?
C044	MTB4	0	4	3	3	1	3	2	4	3	2	5	2	4	2	4	2	5	2	2	1	3	4	6	3	043313243252424252213463	769-1118
C045	MTB4	2	4	2	3	2	3	2	4	2	2	3	2	4	2	5	2	5	2	2	1	3	4	6	3	242323242232425252213463	?-1118
C046	Beijing K1	2	5	3	3	3	5	4	4	4	4	3	2	6	5	8	2	5	3	2	1	3	4	6	3	253335444432658253213463	94-937
C047	Beijing K1	2	5	3	3	3	5	4	4	4	4	4	2	5	5	x	2	5	3	2	1	3	4	6	3	25333544444255x253213463	?-937
C048	MTB4	2	4	2	3	1	4	2	4	2	2	3	2	4	3	2	2	5	2	2	1	3	4	6	3	242314242232432252213463	832-1118
C049	Haarlem	2	5	3	5	3	3	2	3	5	4	3	3	6	3	5	2	5	2	2	1	3	4	6	3	253533235433635252213463	765-1118
C050	MTB4	0	4	3	3	1	3	2	4	3	2	5	2	4	2	4	2	5	2	2	1	3	4	6	3	043313243252424252213463	769-1118
C051	MTB4	2	4	3	3	1	3	2	4	3	2	4	2	3	2	5	2	5	2	1	1	3	4	6	3	243313243242325252113463	753-?
C052	MTB4	2	5	4	3	1	3	2	5	2	2	2	2	4	2	5	2	5	1	2	1	3	4	6	3	254313252222425251213463	?-?
C053	(Haarlem)	2	5	3	5	3	3	2	3	5	4	3	3	6	3	5	2	5	2	2	1	3	4	6	3	253533235433635252213463	765-1118
C054	MTB4	2	1	3	10	2	3	4	4	4	4	3	3	2	3	8	2	5	2	2	1	3	4	2	3	2131023444433238252213423	2082-15
C055	LAM	2	5	4	3	3	2	3	2	2	1	3	2	2	3	6	1	5	2	2	1	3	4	6	3	254332322132236152213463	?-?
C056	MTB4	2	1	3	7	1	2	3	5	4	4	3	3	2	3	5	2	5	2	2	1	3	4	2	3	213712354433235252213423	835-15
C057	MTB4	0	4	3	3	1	3	2	4	3	2	5	2	4	2	4	2	4	2	2	1	3	4	2	3	043313243252424242213423	769-82
C058	MTB4	2	3	2	3	5	3	2	4	2	2	3	2	5	2	5	1	5	2	2	1	3	4	2	3	232353242232525152213423	8863-52
C059	MTB4	2	4	4	3	1	3	2	4	3	2	8	2	4	2	5	2	5	2	2	1	3	4	2	3	244313243282425252213423	?-15
C060	Haarlem	2	5	3	5	3	3	2	3	3	4	3	3	4	3	3	2	5	2	2	1	3	4	2	3	253533233433433252213423	3054-15
C061	LAM	2	5	4	4	3	2	3	2	2	1	2	2	2	3	6	1	5	2	2	1	3	4	2	3	254432322122236152213423	121-52
C062	Beijing K1	2	5	3	3	3	5	4	4	4	4	3	2	6	5	8	2	5	3	2	1	3	4	2	3	253335444432658253213423	94-32
C063	Beijing K1	2	5	3	3	3	5	4	4	4	4	3	2	6	5	8	2	5	3	2	1	3	4	2	3	253335444432658253213423	94-32
C064	Beijing K1	not tested																								not tested
C065	MTB4	2	4	4	3	1	3	2	4	3	2	8	2	3	2	5	2	5	2	2	1	3	4	2	3	244313243282325252213423	750-15
C066	MTB4	2	1	2	10	2	2	2	4	4	3	3	3	2	3	8	2	5	2	2	1	3	4	2	3	2121022244333238252213423	767-15
C067	LAM	2	3	1	3&4	2	3	2&3	4	2&3	1	2	2	3&5	2&3	5	2&3	6	2	2	1	3	4	2&3	3
C068	MTB4	2	1	2	10	2	3	4	4	4	4	3	3	2	3	x	2	5	2	2	1	3	4	6	3	212102344443323x252213463	?-1118
C069	LAM	2	5	4	4	3	2	3	2	2	1	2	2	2	3	5	1	1	1	2	1	4	4	6	3	254432322122235111214463	1270-?
C070	Beijing K1	no result																								no result
C071	MTB4	0	4	3	3	1	3	2	4	3	2	5	2	4	2	4	2	5	2	2	1	3	4	6	3	043313243252424252213463	769-1118
C072	MTB4	no result																								no result
C073	Haarlem	2	4	2	5	3	3	2	3	3	4	6	3	5	3	5	2	3	2	2	1	3	2	6	3	242533233463535232213263	?-?
C074	Haarlem	2	4	1	5	3	3	2	3	3	4	6	3	5	3	5	2	3	2	2	1	3	2	6	3	241533233463535232213263	?-?
C075	MTB4	2	1	2	10	2	3	4	4	4	4	3	3	2	3	7	2	5	2	2	1	3	4	6	3	2121023444433237252213463	752-1118
C076	Beijing K1	2	5	3	3	3	5	4	4	4	4	3	2	6	5	8	2	5	3	2	1	3	4	6	3	253335444432658253213463	94-937
C077	not-interpretable	no result																								no result
C078	Beijing K1	no result																								no result
C079	MTB4	2	6	5	3	1	4	2	3	2	2	3	2	2	2	4	2	5	2	2	1	3	4	2	3	265314232232224252213423	9797-15
C080	Beijing K1	2	5	3	3	3	5	4	4	4	4	3	2	6	5	2	2	5	3	2	1	3	4	2	3	253335444432652253213423	11460-32
C081	MTB4	2	1	2	10	2	3	4	4	4	4	1	3	2	3	7	2	5	2	2	1	3	4	2	3	2121023444413237252213423	?-15
C082	LAM	2	5	4	4	3	2	3	2	2	1	2	2	2	3	6	1	6	2	2	1	3	4	2	3	254432322122236162213423	121-51
C083	Beijing K1	2	5	4	3	3	5	4	4	4	4	3	2	6	5	8	2	5	3	2	1	3	4	2	3	254335444432658253213423	783-32
C084	(Beijing K1)	2	5	3	3	3	5	4	4	4	4	3	2	6	5	8	2	5	3	2	1	3	4	2	3	253335444432658253213423	94-32
C085	MTB4	2	5	2	3	3	3	2	3	3	2	3	2	6	2	5	2	5	2	2	1	3	4	2	3	252333233232625252213423	?-15
C086	MTB4	no result																								no result
C087	(Beijing V+/CHIN+)	2	7	3	3	3	5	4	4	4	4	3	2	6	5	7	2	5	3	2	1	3	4	2	3	273335444432657253213423	100-32
C088	Beijing K1	2	5	3	3	3	5	4	4	4	4	3	2	6	5	8	2	5	3	2	1	3	4	2	3	253335444432658253213423	94-32
C089	Beijing V+/CHIN+	2	9	3	3	3	5	4	4	4	4	3	2	6	5	7	2	5	3	2	1	3	4	2	3	293335444432657253213423	9369-32
C090	(Beijing K1)	2	5	3	3	3	5	4	4	4	4	3	2	6	5	8	2	5	3	2	1	3	4	2	3	253335444432658253213423	94-32
C091	MTB4	no result																								no result
C092	Beijing K1	2	5	3	2	3	5	4	4	3	4	3	2	6	5	8	2	5	3	2	1	3	4	2	3	253235443432658253213423	809-32
C093	(LAM)	no result																								no result
C094	(MTB4)	no result																								no result
C095	MTB4	2	4	4	3	1	3	2	4	3	2	8	2	3	2	5	2	5	2	2	1	3	4	2	3	244313243282325252213423	750-15
C096	LAM	2	5	3	4	3	2	4	2	2	1	2	2	2	3	6	1	3	2	2	1	3	4	2	2	253432422122236132213422	12244-174
C097	(Beijing K1)	2	5	3	3	3	5	4	4	4	4	3	2	6	5	8	2	5	3	2	1	3	4	2	3	253335444432658253213423	94-32
C098	(Beijing K1)	2	5	3	3	3	5	4	4	4	4	3	2	6	5	8	2	5	3	2	1	3	4	2	3	253335444432658253213423	94-32
C099	(Beijing K1)	2	5	3	3	3	5	4	4	4	4	3	2	6	5	8	2	5	3	2	1	3	4	2	3	253335444432658253213423	94-32
C100	(Beijing K1)	2	5	3	3	3	5	4	4	4	4	3	2	6	5	8	2	5	3	2	1	3	4	2	3	253335444432658253213423	94-32
