# Supplementary material for: Optimizing multiplex SNP-based data analysis for genotyping of Mycobacterium tuberculosis isolates
Source: BMC Genomics. 2014 Jul 7;15(1):572. doi: 10.1186/1471-2164-15-572 (PMC4117977; doi:10.1186/1471-2164-15-572)
Supplement: Supplementary file 3 — Additional file 3: Table S3: DST results for 100 Georgian isolates stratified according to the MLPA lineage type. (XLSX 9 KB) [file 12864_2014_6299_MOESM3_ESM.xlsx]

## Sheet: Sheet1
	Table S3. DST results for 100 Georgian isolates stratified according to the MLPA lineage type
		Drug Susceptibility Testing, SIRE (%)
	Lineage type by MLPA	RRRR	RRRS	RRSS	SRSS	RSSS	RSSR	SSSS	cont.
	Total Beijing (n=35)	13 (37)				3 (9)		18 (51)	1 (3)
	Beijing K1 (n=28)	8 (28.5)				2 (7)		17 (61)	1 (3.5)
	Beijing V+/CHIN+ (n=5)	4 (80)						1 (20)
	Beijing SA-/CHIN- (n=1)					1 (100)
	Beijing V- (n=1)	1 (100)
	Total MTB4 (n=64)	2 (3)	1 (1.5)	4 (6)	3 (5)	28 (44)	1 (1.5)	22 (34)	3 (5)
	LAM (n=16)			3 (19)	2 (12.5)	6 (37.5)		3 (19)	2 (12)
	Haarlem (n=8)	1 (12.5)	1 (12.5)			3 (37.5)		3 (37.5)
	other than LAM or Haarlem (n=40)	1 (2.5)		1 (2.5)	1 (2.5)	19 (47.5)	1 (2.5)	16 (40)	1 (2.5)
	non-interpretable							1 (100)
	Total (100 isolates)	15	1	4	3	31	1	41	4
	Results obtained by drug susceptibility testing were compared to MLPA lineage types. Drug resistance was identified in all genotypic groups. The Beijing genotype was not equally distributed amongst the MTBC lineage types with respect to drug resistance; 13 (37.1%) of 35 Beijing isolates were MDR versus 3 (4.5%) of the 64 isolates with other genotypes. The observed higher proportion of MDR among t…
