# Supplementary material for: Optimizing multiplex SNP-based data analysis for genotyping of Mycobacterium tuberculosis isolates
Source: BMC Genomics. 2014 Jul 7;15(1):572. doi: 10.1186/1471-2164-15-572 (PMC4117977; doi:10.1186/1471-2164-15-572)
Supplement: Supplementary file 4 — Additional file 4: Table S4: MLVA clusters identified in 100 Georgian isolates. (XLSX 12 KB) [file 12864_2014_6299_MOESM4_ESM.xlsx]

## Sheet: Sheet1
	Table S4. MLVA clusters identified in 100 Georgian isolates
	Sample	MLPAb	spoligotype	SITc	MLVA-MtbC15-9e
	C3a	Beijing V+/CHIN+	Beijing	1	100-32
	C18a	(Beijing V+/CHIN+)	Beijing	1	100-32
	C87a	(Beijing V+/CHIN+)	Beijing	1	100-32
	C20	Beijing K1	Beijing	1	94-32
	C62	Beijing K1	Beijing	1	94-32
	C63	Beijing K1	Beijing	1	94-32
	C84a	(Beijing K1)	Beijing	1	94-32
	C88	Beijing K1	Beijing	1	94-32
	C90	(Beijing K1)	Beijing	1	94-32
	C97	(Beijing K1)	Beijing	1	94-32
	C98	(Beijing K1)	Beijing	1	94-32
	C99	(Beijing K1)	Beijing	1	94-32
	C100	(Beijing K1)	Beijing	265	94-32
	C36	Beijing K1	Beijing	1	94-937
	C42	Beijing K1	Beijing	1	94-937
	C46a	Beijing K1	Beijing	1	94-937
	C76a	Beijing K1	Beijing	1	94-937
	C44	MTB4	U	602	769-1118
	C50	MTB4	U	602	769-1118
	C71	MTB4	U	602	769-1118
	C6	MTB4	U	602	769-15
	C24	MTB4	U	602	769-15
	C21	MTB4	U	156	750-15
	C65	MTB4	U	156	750-15
	C95	MTB4	U	156	750-15
	C40	MTB4	T1	53	832-1118
	C48	MTB4	T1	53	832-1118
	C22	Haarlem	H3	36	765-15
	C23	Haarlem	H3	36	765-15
	C49	Haarlem	H3	36	765-1118
	C53	(Haarlem)	H3	36	765-1118
	C28	LAM	U	500	121-52
	C61	LAM	T5-RUS1 (LAM)d	254	121-52
	MIRU-VNTR typing was performed on all 100 isolates. MLVA clusters are shown that are formed by at least two isolates. a, Isolates with an MDR-TB profile as identified by MLPA b, MLPA lineage types obtained after expert review are shown in brackets, other calls were confidently called by an automated algorithm; c, SIT= Spoligo International Type; d, lineage type revised according to [41]; e, a clu…
