# Supplementary material for: Optimizing multiplex SNP-based data analysis for genotyping of Mycobacterium tuberculosis isolates
Source: BMC Genomics. 2014 Jul 7;15(1):572. doi: 10.1186/1471-2164-15-572 (PMC4117977; doi:10.1186/1471-2164-15-572)
Supplement: Supplementary file 5 — Additional file 5: Table S5: Correlation between drug resistance identified by MLPA and DST. (XLSX 10 KB) [file 12864_2014_6299_MOESM5_ESM.xlsx]

## Sheet: Sheet1
	Table S5. Correlation between drug resistance identified by MLPA and DST
		Drug Susceptibility Testing for 1st line and 2nd line drugs
			streptomycin		isoniazid		rifampicin		ethambutol		kanamycin/capreomycin		ofloxacin
	Drug resistance by MLPA	MDR	S	R	S	R	S	R	S	R	S	R	S	R	cont.
	rpoB-S531L	11					0	11							0
	rpoB-S522L	0					1	0							0
	intermediate rpoB	1					6	1							1
	no rpoB mutation	4					74	4							3
	katG-S315T	8			0	12									1
	no katG-S315T mutation	1			72	4									2
	inhA-15 C/T	0			5	2									1
	inhA-15 C/T and katGS315T	7			0	7									1
	intermediate inhA and/or intermediate katG	0			6	0									0
	no inhA mutation	9			63	14									2
	rpsl-43 WT		43	40											3
	intermediate rpsl		0	1											1
	rpsl-43 WT probe absent		1	11											0
	embB-306 WT								79	11					3
	intermediate embB								1	1					0
	embB-306 WT probe absent								0	4					1
	rrs-1401 WT										12	3			4
	rrs-1401 WT probe absent										0	1			0
	rrs-1402 mutation										0	1			0
	no rrs-1402 mutation										12	3			4
	intermediate rrs										0	1			0
	gyrA-(A90V/ D94G)												0	0	0
	intermediate gyrA												0	0	1
	no gyrA mutation												14	2	3
	Total isolates (DST)	16	44	52	73	23	80	16	80	16	12	4	14	2	4
	Mutations obtained by MLPA for the respective drug only are indicated except for MDR isolates mutations obtained by MLPA that confer resistance to isoniazid and rifampicin are indicated and in isolates with a contaminated DST result all mutations obtained are shown; an intermediate result indicates the presence of an intermediate signal and thus no presence or absence for the respective genetic m…
