# Supplementary material for: Optimizing multiplex SNP-based data analysis for genotyping of Mycobacterium tuberculosis isolates
Source: BMC Genomics. 2014 Jul 7;15(1):572. doi: 10.1186/1471-2164-15-572 (PMC4117977; doi:10.1186/1471-2164-15-572)
Supplement: Supplementary file 7 — Additional file 7: Table S7: Raw MFI data of the MLPA assay. (XLSX 38 KB) [file 12864_2014_6299_MOESM7_ESM.xlsx]

## Sheet: sheet1
	Table S7. Raw MFI values of the MLPA assay for all samples and controls
Sample number	LumH	LumD	RD750	RD1 (BCG)	TbD1	alkA	RD12can	RD1mic	ESAT-6	RD2seal	katG-315	rpoB-176	rpoB-526G	rpoB-526T	rpoB-522	gyrA-90	embB-306	gyrA-94	inhA-15	16S rRNA MTB	rpoB-531	pks1/15	mutT2-58	Ag85C-103	rrs-1401	rrs-1402	rpsl-43	RD9	ahpC-46	acs	ogt-15	fbpB	RD131	recC	pckA	RD702	RD10	16S rRNA NTM	M.kansasii	M.xenopi	M.avium complex	M.avium spp. avium	M.fortuitum	RD105	RD239	Total Events
beads-only	510	2	2	2	2	2	2	2	2	2	2	2	2	2	2	3	2	2	2	2	2	3	3	3	2	2	2	3	3	3	3	3	3	4	4	4	3	3	4	5	4	5	5	4	5	4845
NC	432	18	17	18	17.5	18	18	18	18	18	18	17	19	17	19	18	19	18.5	18	18	18	18.5	19	18	18	18	18	18	19.5	19	18	19	18	20	20	20	20	20	21	22	20	21	21	21	22	5294
CC	427	30	50	32	22	19	18	26	18	18	20	18	18	25	117	69	17.5	80	214.5	16	38	27	129	29	61	20	74	17	18	118	20	18	18	25	21	25	35	19	22	38	18	19	23	56	86	4925
AC	432.5	778	40	36.5	23	67.5	29	29	495.5	62.5	25	350	26.5	28	561	46	506.5	44.5	50	520	50	715.5	75	68.5	513.5	44	643	748	35	128	620	38	577	35	33	607	35	24.5	49	42	23	24.5	28	29	30	4759
C001	392	732.5	31	20.5	19	99	23	21	504	52	582.5	19	21	24	52	39	485.5	32	34.5	456	167.5	747.5	35	706	499	51	567.5	711	43	143	22	29	557	46	33	544	29	21.5	34	35	21	21	25	22	25	4109
C002	421	721	23	18	19	27	21	20	205	36	346	18	19	23	27	36	403.5	22	22	367	122	736	26	599.5	309	47	553	662	23	61	19.5	23	534	22	29	389	24	21	29.5	23	19	22	22	21	20	4316
C003	426	700	32	18	18	66	18	19	427.5	25	573	19	19	21	58	42	217	37	66	439.5	213	89	786	58	400	41	114	665	31	100	20	602	514	30	31	512	42	20	22.5	36.5	20	20	22	610.5	24	4392
C004	433	739	33.5	20	19	72	18	19.5	462	44	19.5	19	20.5	24	51	39	454	32	55	476	44	118	816.5	63	438	40	607	709	34	107	19	611	32	32	29	538	42	20	35	40	21	21	23	628.5	26	4848
C005	399	707	22	16	17	83	16	17	479	39	570	15	18	20	42	29	463	27	52	486.5	373.5	118.5	91.5	55	468	39	166.5	680	36	126	16	596.5	551.5	36	27	523	43	17	19.5	26.5	18	18	20	621	19	5078
C006	394	733	24	17	16	71	22	17	468	42	16	16	18	22	41	37	477	48	27	480	39	771	29	49	519	50	123.5	729	34	129	19	27	572	33	31	556.5	26	20.5	19	29	19	19	22	20	21	4680
C007	413	744	30	18	19.5	90	25	19	525	48	17.5	18	22	24	50	43	495	62	31	487	56	787	32	69.5	532	51	622	752	42	153	20	27	597.5	40	31	612.5	27	19	36	28	18	20	22	21	21	4468
C008	389	684	25	21	22	79	22.5	21.5	442	44	21	21	22	25	43	37	434.5	50	437	403	46.5	695.5	30	63.5	428	43	548	668.5	35	123	23	28	530	37	29	535	28	24	33	30	23	24.5	25	23	23	4854
C009	378	674.5	17	15	14	84.5	16	14	451	34	13	14	13	17	40	35	427	41	24	439	46.5	706	24	58.5	475	50	550	673	34	127.5	15	20	526	38	27	525	21	17.5	25	25	15	17	17	17	17	2383
C010	401	714	23	17	18	80	20	17	495	39	17	17	18	22	44	31	457	34	28.5	465	46	765	27.5	62	496	46	582	727	38	133	18	24	564	34.5	29	559	23.5	19	30	26	18	19.5	21	19	19	5348
C011	428	728	24	16	16	78	14.5	15	484	35.5	13	15	15	18	40	33.5	452.5	27	31	469.5	39	110	822	65	442	36	596	701	30	115	16	590.5	549	31	27	534	34	16	29	30	17	18	18.5	614	19	5081
C012	417.5	686.5	21	15	15	62.5	18	16	468	38	14	14	16	19	37	26	450	27	25	437	131.5	749.5	24	643.5	482	41	565.5	703.5	32	117	16	21	531	30	25	548	21.5	16	28	22	16	18	19	17	18	5228
C013	399	661	27	17	17	176	20	19	542	47	16	19	18.5	21	106	63	480	63	43	484	87	677	25	139	571	114	576.5	717	57	248	18	25	499	69	41.5	610	26	19	32	28	17	19	21	19	19	5310
C014	425	688	21	13	15	57	15	15	441	30	14	14	15	17	40	32	417	35	36	466	36	656	38	54	459.5	40	560	669	29	85	16	21	499	26	26	518.5	19	16	24	29	16	16	18	17	19	5484
C015	427	682.5	25	20	20	86	19	21	386	35	20	19	21	24	46	41	426	27	47	458	41	178	40	51	478	55	580	689	44	107	21	29	556	35	518	512	27	29	30	31	22	23	23	610	25	5084
C016	424	667	22	15.5	15	68	15	16	460	30.5	15	15	16	17.5	53	36	434	38	50	397	52	647	41	64	445	43	554	674	32	87	16	21	476	30	25	517	20	15	25	35	16	17	17	19	21	5109
C017	439	683.5	20	13	14	63	15	14	462.5	30	13	13	14	16	48	31	447	24	44	442	40	659	42	64	453	36.5	567	686	28	101	565.5	20	502	27	25.5	540	19	14	24	35	15	15	16	18	19	5276
C018	490	620.5	19	26	13	20	13	14	198	21	391	13	15	16.5	29	19	279.5	19	72	327	23	33	640	19	183	490.5	25	567	17	33	14	519.5	325	17	17	319.5	22	15	15	20	15	16	16	457	19	5205
C019	472	772	29	20	21	113	23	21	572.5	48	18	19.5	21	26	60	51	545	63	46	557	68	800	42	112	584.5	70	661	785	54	170	20	30	625	46.5	41	652	29	20	37	38	20	22	24	22	23.5	5225
C020	457	753	26	18	18	80	16	18	515	41	17	18	18	22	40	33.5	494.5	34	34	541.5	44	162	827.5	67	512.5	46	626	756	35.5	114	18	643	33	35	29	612	40	19	32	32	18	20	21	664	21	4698
beads-only	400.5	7	7	7	7	7	7	7	8	8	7	7	7	8	8	8	7	8	7	9	7	8	8	8	8	8	8	9	9	9	8	9	8	9	9	10	9	9	10	11	9	11	10	10	10	5457
NC	349	17	19	17.5	17	14	13	16	15	14	15	14	14	16	22	23	14	20	25	15	17	15	55	16	21	14	16	16	15	21	15	16	16	16	17	18	18	16	17	22	17	17	17	19	21	4556
CC	328.5	25	29	27	24.5	24	33	26	23	23	22.5	22	22	28	60	171	23	265	92.5	22	41	26	73	54	118	25	35	24	24	58	24	23	24	39	28	27.5	89.5	24	28	37	24	26	27	36	51	4524
AC	298.5	664	31	24	24	71	32	26.5	437	63	24	289.5	26	30	540	32	450	46.5	35	405	60	701	34	63	453	43	563	655	38	131	516	34	546	41	32	560	32	27	46	31	27	26	30	26	26	4425
C021	318	673	26	23	22	82	26	24	422	47.5	23	24	23	27	40	37	402	46	32	412	49.5	661	31	60	419	44	546	639	40	117	24	28	503	42	31	473	28	25	37	33	25	28	25.5	25	27	4474
C022	326	621	22	16	16	64	18	17	382.5	38	16	16	18	21	42	34	402	28	45	317	44	514	45	45	365	35	471	598	29	74	438	22	405	33	27	443	24	17	26	30	18	20	20	21	22	5437
C023	332.5	652	24	18	18	74	20	19	423.5	42	17	17	19	22.5	42	37	417	20	41	315	51	574	40	47	373	43	438	644	32	96.5	479	23	478	36	31	445	24	18	27	32	20	20	20	21	23	4486
C024	327	689	21	16	16	81	18	17	451	41	15	16	17	19	41	34	425	38	29	421	50.5	662	27	63.5	453	40	115	651	36	123	17	21	511	38	28	507.5	23	17	19	28	18	18	19	18.5	19	3853
C025	349	588	14	10	10	39	11	11	315	22	10	10	11	12	27	21	318	18	25	331	23	426	29	37	311.5	21	441	523.5	19	62	11	14	305.5	18	18	392	14	11	19	20	12	13	14	14	15	5067
C026	364	450	15	11	11	23	11	11	202	17	11	10	11.5	12	30	27	201.5	22	34	207	83	219	35	392	182.5	18	314	397	15	40	11	13	131	15	17	283.5	14	13	16	23	12	14	14	15	20	4994
C027	342	622	23	18	19	62	19	20	356.5	37	500	18.5	21	20	57	34	405	42	403.5	372	344.5	143	608	67	355	33	488	541	37	88	21	473	28	32	27	450	32	20	28.5	29	19	22	21	487	23	4667
C028	358.5	549	17	13.5	14	28	14	16	275	24	14	12	14	15	24	32	303	39	44	380	106	470.5	33	524	386.5	29.5	471.5	508	19	36	15	17	364	18	19	401	20	15	21.5	20	15	16	16	18	18	3817
C029	364.5	612.5	20	16	15	45	16	17	369	31	15.5	16	17	17	34.5	30	355	26	37	369	127	494	32	570	378	31	475.5	559	26.5	61	16	21	388	24	25	417	20	16.5	25	29	16	18	18	20	21	3852
C030	371	668	19	13	13.5	56	13	14	403	30	13	13	15	16	35	27	394	24	34	426	35	90	710	58	364	27	531.5	628	26	81	14	541	22	25	22	484	28	15	23	25	15	16	17	539.5	18	3419
C031	337	569.5	22	16	15	50	16	17	311.5	25	16	15	16	17.5	42	29	299	28	51	355	30	61	643	45	292	27	458	536	25	67	17	434	21	25	24	372.5	25.5	17	23	27	17	18	19	415.5	23	3737
C032	370	661	17	12	12.5	58.5	13	13	401	32	12	12	13	15	32	25	399	24	26	430	134.5	611	25	648	404	34	517.5	635.5	29	99.5	13	18	477	24	24	483	17	14	24	24	14	15	16	15	16	4600
C033	326.5	613	13	12	12	46	12.5	12	345	23	11	12	13	14	24	19	324.5	16	19	313	98	564	17	520.5	374	32	462	581	21	72	13.5	15	377	23.5	19	445	17	14	19	19	14	16	16.5	15	15	5013
C034	390	588.5	42	39.5	34	60	34	37.5	323	49	37	35	37	44	78	70	337	58	105	371.5	52	76	628.5	65	314.5	52.5	475.5	556	51	89	41	471	47	48	50	379	52	44	48	59.5	43	45	43	424	55	4659
C035	382	669.5	17	15	15	53	14	15.5	379.5	26	14	15	16	20	31	37	350	27	30	400	34	89	754	35	379	37	517	647	27	71	16	525	23	25	24	473	28	17	23	24	16	18	17	502	17	4032
C036	372	593	23	18	17	49	18	18	351	32	17	18	19	19	44	27	383	24	75	407	44	78	671	43	376	34	502	588	26	59	19	547	23	26.5	24	456.5	31	19	26	28	19	21	22	547	24.5	3799
C037	370	637	19	13	14	59	14	15	396	25	13	13	14	16	40	29	388	24	45	433	35	85	714	52	388	32	140.5	598	26	80	15	518.5	21	26	22.5	479	28	15	16	28	15	16	18	544	18.5	3866
C038	365.5	629.5	19	15	16	57	17	16	428	29	16	15	16	17	43	39	378.5	40	53	436	40.5	595	37	59	443	35	509.5	602	30	73	16	22	445	28	27	473	22	16	25	31	17	17	18	21	22	3352
C039	357.5	695	21	17	19	100	20	19	489	36	17	17	18	21	46	42	460.5	51	34	461	56	735	27	69	511	52	400	698	41	137	17	25	551	43	31	560	24	20	22.5	27.5	18	20	21	21	19	3595
C040	350.5	672	20	16	15	93	18	17	476	37	14.5	15	15	19	39	39	432	52	28	469	48	709	25	66	474	45	556	678	41	136	16	23	542	36	27	553.5	22	18	30	26	17	17	19	19	19	4684
C041	345.5	670	22	18	19	109	22	21	473	39	19	20	19	23	51	45	431	54	35	441	60	689	29	82	485	52	537	676	47.5	150	21	26	506	49	33	545.5	26	21	30	31	20	23	22	23	22	4599
C042	357	657	20	17	18	75	18	18	405	32	19	18	18.5	21	37	32	395	27	34	432	42	110	744	64	390	34	540	611	36	100	19	541	28	36	27	471	32	19.5	27.5	29	19	20	22	567	21	5313
C043	395	691	23	19	20	82.5	21	20	484	37	585	19	20	23	49	38	467	30.5	40	473	137	688	33	697	481	46	552	702	41	105	20	24	524	36	32.5	536.5	24	20	30	36	20	21	22	21	23	4238
C044	394	644	23	19	18	66	19	20	445	29	18	17	19	20	62	48.5	439	53	81	450	44	624	47	70	449	39	110	661	35	100	19	22	495	31.5	29	520.5	26	19	20	38	19	20	22	25	27	4340
C045	394	669	19	15	15	77	17	16	483	34	15	17	17	18	44.5	38	465	42	36	481	48	653	28.5	82	487	45	554.5	660.5	38	110	18	21	507	34	30	556	22	18	26	31	16	18	20	19	20	4672
C046	394	629	21	18	16.5	64	17	17	427.5	21	539	17	18	19	51	36	26.5	26	441	441	358	86.5	716	59	405	36.5	502.5	633	31	83	19	541	23.5	29	29	486	29.5	18	26	34	18	19.5	19	554	22	4749
C047	394	650	20	17	18	86	17	16.5	473	34	568	18	17	19	52	38	443	33	34	479	395	140	744	81	21	22	549	691	41	109	17	582	26.5	36	29	567.5	27	17	28	31	18	19	20	595	18.5	4102
C048	406	597	20	16	18	51	16	18	421	27.5	16	16	17	17.5	54	38	381	39	74	391	40	533.5	43	48	409.5	38	511	598	30	60	17	22	426	27	27	466	20	18	25	36	18	19.5	19	22	26	4666
beads-only	530.5	3	3	3	3	3	3	3	3	3	3	3	3	4	4	3	3	3	3	3	3	4	4	4	4	3	3	4	4	4	4	4	4	4	5	5	4	5	5	6	5	6	6	6	6	5582
NC	459	15	16	15	16	17	16	16	15	16	14	16	16	17	16	17	16	16	16	16	16	16	16	16	16	16	17	17	17	17	17	17	16	17	18	18	17	17	17	19	18	19	18	20	19.5	4741
CC	419.5	18	34	18	19	16	18	19	17	16	16.5	16	17	18	50	90	17	113	56	16	29	18	82.5	27	50	21	51	17	16	35.5	17	18	18	25	23	21	38	19	20	36	18	20	19	24	35	4363
AC	414.5	671	35.5	21	18	39	24	23	382	49	18	283	20	21	536	26	448.5	34	23	421	37	710	34	37	458	40	579	670	28	89	523	28	553.5	26	25	523	28	23	37	24	20.5	20.5	23	20	20	4481
C049	434	733	42	22	20	65	30	23	489.5	55	18	20	22	26	37.5	35	483	42	32	534	47	814	43	48	519	50.5	634.5	709.5	41	133.5	595.5	30	581	36	30	576	31	22	41	28	22	23	26	22	23	4581
C050	417	721	36	15	14	57	23.5	16	489	44	14	14	16	21	31.5	33	475	57	25.5	503.5	40	797	37	45	462.5	44.5	124	706	34	129	16	23	588.5	30	26	533	24	17	17	22	16	16	20	16.5	16	5338
C051	405	700	37	15	16	70	22.5	17	491	46	14	16	16	21	34	33	482	57	28	496.5	48	771.5	38	51	480	42.5	577	704	33	130	16	23	587.5	36.5	27	549	25	16	31	23	15.5	16	19	18	17	4613
C052	421	722.5	38	16	17	76	25	18	527	51	15	16	19	22	34	34	487	67	28	524	50	792	38	52	487	46.5	619	717	38	146	17	26	626	38	29	556.5	26.5	16	37	24	17	19	21	17	18	4754
C053	426	715	38	16	15	130	21	18	531	44	15	15.5	18	20	58	37	477.5	41	36	494.5	69	719	37	100	497	55.5	594	710	57	216	587	28	562	51	32	585	25	17	32	31	17	18	20	17	18	4784
C054	414	701	32.5	13	15	93	19	16	497.5	39	13.5	13.5	15	20	42	32	468.5	31	28.5	474	59	751	32	61	516	54	570	700	39	154	14	22	563	44	28	557.5	24	15	28	24	15	16	17	17	16	4851
C055	404	662	29	15	16	82	18	17	466.5	35	15	16	17	22	37	42	433	26.5	31	467	130	730.5	30	629	531	69	553	656	32	126	17	24	507	34	28	519	25	17	28	24	17	19	19	19	19	4646
C056	405	659	29	14	16	78	17	16	459.5	36	15.5	15	16	19	37	28	420	29	456	421	50	714.5	26.5	55	485	47	555	674	32	126.5	17	24	514.5	35	26	531	23	17	27	23	16	19	19	17	17	4174
C057	415.5	684	30	14	14	79	17	15	508	31	15	14	16	20	38	38	454	57	30	483	53	739.5	28	56	537	57	132	696.5	36	129	15	24	558	38	28	566	24	15	17	22.5	16	18	18	17	18	4239
C058	439	673	22	11	12	59	14	13	469.5	30	10	11	11.5	15	30	27.5	409	41	20	410	41	710	21	46	425	32	555	661	28	117	12	17	505.5	25	20	509	16	13	24	19	12	14	15	13	13	3974
C059	426.5	660	29	13	13	68	15	14.5	473.5	29	12	12	13	17	34	31	429	44	40	444.5	45	641	40	57	445	40	561	655.5	35	85	15	20.5	492	32	26	501	21	14	22.5	26	13.5	16	16	16	17	3753
C060	419	660	31	13	14	95	14	15	464	34	14	14	15	17	39	33	443	31	29	428.5	50	666.5	32	84	420.5	39	546	664.5	37.5	137	553	23	522	35	30	545	20	15	25	29	15	15	17	16	17	4715
C061	434	703.5	35	15	14.5	103	19	16	518	36	15	16	17	23	48.5	44	476	33	33	478	143	737	36	688.5	492	54.5	572	734	44	158	15	24	560.5	41	33.5	562	24	16	27	28	16.5	17	19	18	20	5297
C062	460	658.5	34	16	15	62	15.5	18	426	27	16	16	17	19.5	44	34.5	402	32	54	448	40	105	748	56	420	42	565.5	642	32.5	81	17	563.5	24	29	28	485.5	32	16.5	26	32	16	19	19	578	22	5435
C063	426	671	32	13	14	88	13	15	466	28	13	14	15	17	37	31	415.5	31	31	451	46	144	755.5	70	462	45	566.5	647.5	36	109	15	574	24	33	25.5	530	35	15	25	25	16	17	16	597.5	18	4812
C064	447.5	645	30	13	14	79	13	16	450	19	558.5	15	15	17	42	30	25	30	469	461	372.5	108	749	64	476.5	42	564	668	34	100	15	549	22	29	26	515	32.5	15	26	26	16	17	16	583	17.5	4022
C065	435	678	29	13	14	97	16	15	508	33	13	13	15	19	44	40	471	56	29.5	462	58	736	29	65	535	56	581	704	38.5	143.5	14	21	547.5	45	28	588	23	15	25	23.5	15	16	17	16	17	4377
C066	441	669.5	28	16	15	72	18	17	481	35	15	15.5	17	21	38	31	454.5	35	28	460.5	50	749.5	27	52	544	57	573	716	35	134.5	16	22	536	35	27.5	552.5	24	17	28	22	17	18	18	18	17	3738
C067	436.5	692	31	17	17	72	21	18	522	36	553	18	19	26	41	44	459	34	37	507	124	746	32	669	562	74.5	574	686	39	122	20	24	545	40	33	516	29	19	29	25	18	20	21	20	21	3764
C068	461.5	599	31	16	16	55.5	16	18.5	435	31	16	16	17	22	55	61	468	56	84	366.5	57	621.5	52	43	349	61	488	637.5	36	74	18	20	441	47	29	417	29	17	21	34	16	18	19	20	26	5653
C069	432	677	28	14	15	89	18	16	506.5	33	15	15	15	19	47	32	458	35	32	509	132	756.5	29	657.5	547.5	56	558	694	46	161	16	22	536	42	28.5	568.5	25	16	26	25	16	18	18	16	17	5591
C070	463	657.5	30	13	13	65	12.5	15	424	27	555	13	15	16	41	30	426	25	37	458.5	363.5	93.5	734	56	412	33.5	546.5	658	30	83	15	572	21	27	25	495	30	16	23	29	15	16	16	563	19	5617
C071	423	650	28	13	12	92	15	14	500.5	27	13	13	14	18	44	40	453	65	30	476.5	57	722.5	25	65	505	60	179	671	41	153	15	22	532.5	39	27	557	21	14	15	21	14	16	16	15	15.5	5148
C072	478	614.5	26	18	16	46	15.5	17	368	24	15	15	16	18	45	41	368	35	71	400	34	541	42	41	379	34	499	578	24.5	72	17	20	436	27	25	431.5	20	17	21.5	34	17	18	20	22	23	4411
C073	306.5	430.5	14	12	14	57	13	14	262	16	376	16	15	14	33	18	25	18	274	281.5	27	456	21	74	226	24	380	361	28	92	360.5	17	333	24	19	266	15	15	18	20	15	15	16	18	28	4458
C074	452	623	24	13	12	55	13	14	499.5	26	502.5	14	13	16	44	29	427	22.5	33.5	428.5	409	639	27	66	494	52	550.5	658	35	77	547	19	474	30	24	523	19	13	22	28	14	16	15	15	17	4189
C075	422	621	25	16	17	77	18	17	439.5	30	16	17	17	20	38	30.5	409.5	29	30	422	47	700	25	59	468.5	48	544.5	635.5	36	118	19	23	511	39	29	515	23	17	25	22	17	19	20	20	21	4811
C076	404	576.5	24	14	15	60.5	14.5	16	342	24.5	461	14	17	17	33	23	330.5	26	367	312	300.5	90	670.5	49	299	30	470.5	533	26	73.5	16	465	21	26	22	393.5	25	16	21	24	17	18	18	489	18	5553
beads-only	509	2	2	3	3	3	3	2	3	2	3	2	2	3	3	3	3	3	3	3	3	3	4	3	3	3	3	4	3	4	4	4	3	4	4	5	4	4	4	6	4	6	5	5	5	4081
NC	428	13	13	13	13	13	13	14	13	14	14	13	15	14	13	13	13	13	13	14	13	14	14	14	14	13	14	14	13.5	15	13	15	15	15	15	16	15	15	16	17	15	15.5	16	16	15	3827
CC	417	21	31	22	20	17	16	23	16	16	17	16	17	19	68.5	97	15	94	51	16.5	24	22	76	22	32	18	34	15	16	52	18	18	17	28	34	19	34	19	19	44	17	18	20	28	41	3666
AC	401	660	34.5	27	24	76	27	24	454	55	20	273	25	25	517	31	443	42	31	402.5	60	682	36	61.5	451	46	588	678	39	136	527	37	524	40	32	556.5	37	23	40	32	24	26	27	25	27	4038
C077	453	49	46	104.5	48	39	42	42	42.5	38	39	36	43	46	74.5	130	42	198.5	101	43	47	40	85	50.5	76	41	47	41	40	53.5	41	40	44	45	47	44	58	41	45	63.5	42	45	41	49	47	3780
C078	303.5	294	31	28	27.5	38	27	30	122	31	27	27.5	28	28	55	42	122	73	79	148	38	44	342	39	130	32	263	217	33	68	29.5	212	30	31	32	150	38	31	32	39	30	31	31	193	55	4271
C079	414	734.5	41	29	29	106	36	29	573.5	61	28	28	29	36	70	58	501	78	51	501	73	778.5	50	88	498	69	590.5	740	62	193	31	34	588	59.5	46.5	556	39	30	44	42	30	34	33	31	30	4353
C080	439	604	34	23	23	65	24	26	372	37	483	23	24	27	62.5	68	355.5	94	70.5	368	304	80	632	56	329.5	42	474.5	587	37	79	26	532	29	34.5	36	409	47	25	32	45	25	27	27	541	33	3543
C081	416	700	31	22	20	106	25	22	505	45	21	22	22	26	52	40.5	470	40	38	467	62	721	37	90	480	50	584.5	705	45	162	23	30	554	47	38	586.5	29	23	36	35	23	25	24.5	24	25	4820
C082	430.5	653.5	30	19	19	80	21	21	462	36	20	18	20	23	51	37	421	31	48	432	143	640	46	670	461	49	547	650	35	94	21	26	472.5	36	32.5	515	26	21	31	36	21	22	22.5	23	26	4066
C083	292	420	23	22	21	44	22	22	207	25	23	22	21	23	43	24	200.5	25	58	244	33	70	517	46	202	30	370	326.5	27	72	22	314.5	24	27	26	232	27	23	25	29	22	25	23	317	44	3479
C084	284	238	20	21	20	26	18.5	22	82	21	169	20	21	21	41	24	101	25	141	92.5	88	30	287	25	93.5	22	215	187	20	52	20	179.5	22	22	23.5	118	23	22	23	27	22	23	23	172	44	3712
C085	452	663	30	21	20	74	21	21.5	465.5	36	20	20	20	22	49	43.5	443.5	47	53	447	50	641	45	75	445	47	552	670.5	38	105	22	27	505	34	33	527	26	22	30.5	40	22	23	23	24	25	3721
C086	440	371.5	23	17	15	23	17	17	124	20	16	16	17	18	63	62	210	64	103	178	29	234	89.5	27	98	20	104	286	22	48	17	38	165	22	23	153.5	25	19	20	39.5	18	21	19	65	32	3829
C087	334	257	20	19	20	27	17	18.5	144	17	245	18	18	18.5	62.5	28	20	29	96	168	50	31	327	35	162	25	80	182	21	119	19	185	170	21	22	99	20	19	20	27	19	21	19	137.5	106.5	4132
C088	453	683	30.5	19	19	71	18	19.5	435	33	33	17	19	21	42	33.5	429	30	59	465	51	100	755	64	412	42	548	662.5	35	91	20	591.5	27	30	31	501	35	19	29	33	19	21	22	580	23	4257
C089	302	379	18	17	16	32	18	17	159	20	292	17	17	18	29	21	159	21	37	204	152	48	438	32	320.5	24	96	300	23	43	18	288	267	21	21	191	22	20	19.5	22.5	18	20	20	263	27	4304
C090	331	453	18	15	16	38	15	17	239	20.5	16	18.5	16	17	33	19	238	18	39	322.5	29	67	537	51	264	25	408	339	26	71	17	366.5	19	27	19	224	21	17	20	22	17	19	18	298	30	4266
C091	332	413	20	18	17	42	17	18	210	22	17	19	18	17	43	24	214	25	56	227	41	420	30	50	320	27.5	400	342	25	76.5	19	20	310	24	22	257	20	18	22	24	19	21	21	23	42	4302
C092	457.5	699.5	28	17	16	112	17	16	520	33.5	16	16	18	20	42	33	463	26	36	495.5	57.5	121.5	782	71	510	50	573	709.5	39	104.5	18	621	27	41	30	531	37	18	27	32	18	20	20	658	20	3827
C093	475	715	27	17	18	90.5	20	19	489	37	18	17	19	21	46	37	479	33.5	39	493	140	695	289	718	468	49	575	708	43	124	19	188.5	545.5	37	31.5	582	25	18	30	34	19	19	21	194	22	4207
C094	430	194	26	22	20	22	20	25	84	22	21	20	21	22	98	57	94	61	177	90	37.5	118	60	25	76	25	137.5	158	22	57	21	23	84	24	25	97	33	22.5	23	42	23	22	24	33	47	4175
C095	438	691	25	17	16.5	120	19	18	513	35.5	16	16	17	22	52	47	483	52	37	466.5	66	714	31	87	541.5	61	576	712	44	147	18	25	554.5	47	34	584.5	23	19	29	29	18	18	20	19	19.5	3986
C096	459	670	25	18	17	84	19	19	491	33.5	562	18	17	20.5	46	34	460	31	33	447.5	139	677	31	685.5	505	52	568	684	40	106	18	24	498	36.5	31	551	23	18	28	34	18	19	21	18.5	20	3683
C097	273	284	22	21	19	56	17	20	141	19	19	19	19	19	56	27	122	27	62	146	35	49	279	68	217	29	280	239	28	110	20	204	21	27	26	148.5	22	20	23	30	21	22	22	217	63	4421
C098	336.5	99	16	16	15	14	14	14.5	37	14	14	15	16	15	25	15	65	16	90.5	99.5	28	16	150	16	100	17	185.5	63	16	25	16	97	16	16	18	56	17	18	16	19	17	18	17	95.5	33	4205
C099	297	297	19	20	18	32	17	19	138	18	16.5	18	18	19	68	23	126	26	122	153.5	32	36	405	29	169.5	24	300	262	18	89	19	245	19	22	20.5	161	21	19	21	24	20	20	21	211	75	4031
C100	321	163	17	17	16	18	18	18	77	18	150	17	17	17	41	19	19	19	130	132	59	24	212	19	432	29	387.5	95	18	46	18	120	18	18	19	64.5	21	18	20	24	18	19	20	93	44	4052
